# Supplementary material for: Biomarkers Linked to Malnutrition Identified According to GLIM Criteria Among Older Community-Dwelling Adults: Results from the ilSIRENTE Study
Source: Nutrients. 2025 Nov 13;17(22):3543. doi: 10.3390/nu17223543 (PMC12655322; doi:10.3390/nu17223543)
Supplement: Supplementary file 1 [file nutrients-17-03543-s001.zip]

Archive with 1 entries (1 files):
- nutrients-3951434-supplementary.pdf
